# Supplementary material for: High moon brightness and low ambient temperatures affect sloth predation by harpy eagles
Source: PeerJ. 2020 Aug 27;8:e9756. doi: 10.7717/peerj.9756 (PMC7456529; doi:10.7717/peerj.9756)
Supplement: Supplemental Information 1 — Date: day, month, year; Prey ID: species; Day: day; Month: month; Year: year; Age_class: prey age estimate, one is adult and two is juvenile; ID: predation event individual number; UTM_E: geographic coordinates; UTM_N: geographic coordinates; NDVI_1: deciduousness; NDVI_5: deciduousness; Rainfall: rainfall; Max_temp: maximum temperature; Min_temp: minimum temperature; moon.yest: moon in the day before; moon.max: maximum moon brightness; rfall.sum: precipitation sum for three days; max_temp.max: maximum temperature in three days; min_temp.min: minimum temperatures in three days; Sloth: if the prey is a sloth; Night_prey: if the prey is nocturnal; is.brad: if it is from Bradypus genus is.chol: if it is from Choloepus genus [file peerj-08-9756-s001.csv]

Date	Prey	ID	Day	Month	Year	Age_class	ID	UTM_E	UTM_N	NDVI_1	NDVI_5	Rainfall	Max_temp	Min_temp	moon.yest	moon.max	rfall.sum	max_temp.max	min_temp.min	Sloth	Night_prey	is.brad	is.chol
03/06/2003	Unidentified_sloth	MA	3	6	2003	NA	184	629810	1019610	-0.066664912	0.003079916	0	28	24	96.46	96.46	33	31	23	TRUE	NA	NA	NA
06/06/2003	Unidentified_mammal	HS	6	6	2003	NA	103	632610	1016180	-0.077036259	-0.049608711	0	30	23	69.11	69.11	5.1	31	22	NA	NA	NA	NA
13/06/2003	Tamandua_mexicana	MA	13	6	2003	NA	185	630140	1019310	-0.021594209	-0.012859771	2.5	28	23	68.41	68.41	40.6	31	22	FALSE	TRUE	FALSE	FALSE
14/06/2003	Unidentified_sloth	HS	14	6	2003	NA	104	631780	1016720	0.076966211	-0.035647157	2.5	29	23	65.96	68.41	7.5	29	22	TRUE	NA	NA	NA
21/08/2003	Unidentified_sloth	MA	21	8	2003	NA	186	629603	1021442	-0.013932089	-0.12922673	0	31	22	62.97	83.78	61	31	22	TRUE	NA	NA	NA
28/08/2003	Unidentified_sloth	MA	28	8	2003	NA	187	630100	1019900	-0.106638834	-0.13416916	0	32	23	21.06	21.06	5	33	23	TRUE	NA	NA	NA
13/11/2003	Unidentified_mammal	MA	13	11	2003	NA	188	630814	1020468	-0.183707728	-0.154702093	0	31	22	98.45	99.93	15.2	31	22	NA	NA	NA	NA
01/02/2004	Bradypus_variegatus	CZ	1	2	2004	NA	58	633800	1019478	0.049501724	0.129648003	0	34	20	16.84	100	0	34	19	TRUE	FALSE	TRUE	FALSE
06/03/2004	Bradypus_variegatus	HH	6	3	2004	NA	94	635409	1019304	0.079465571	0.106269468	0	35	22	54.08	62.92	0	35	22	TRUE	FALSE	TRUE	FALSE
16/03/2004	Eira_barbara	MA	16	3	2004	1	189	631756	1018300	-0.01593761	0.05587607	0	34	24	22.56	99.53	0	35	24	FALSE	FALSE	FALSE	FALSE
18/03/2004	Unidentified_sloth	HH	18	3	2004	NA	95	634508	1019075	0.0451891	0.076387575	0	34	24	76.51	76.51	0	34	24	TRUE	NA	NA	NA
05/04/2004	Unidentified_sloth	HH	5	4	2004	1	63	635304	1016645	0.033071849	0.174595815	0	34	22	96.54	96.54	0	35	21	TRUE	NA	NA	NA
12/04/2004	Tamandua_mexicana	DT	12	4	2004	NA	97	634944	1018596	0.233649235	0.144522639	0	35	23	0.82	52.1	0	35	23	FALSE	TRUE	FALSE	FALSE
12/05/2004	Nasua_narica	HH	12	5	2004	2	61	633791	1017262	0.048806556	0.039800187	7.6	32	24	78.87	78.87	10.1	34	24	FALSE	FALSE	FALSE	FALSE
14/05/2004	Bradypus_variegatus	DP	14	5	2004	NA	59	632908	1018790	0.007550476	0.023091858	0	35	24	50.51	99.45	7.6	35	24	TRUE	FALSE	TRUE	FALSE
22/06/2004	Bradypus_variegatus	CZ	22	6	2004	NA	98	637451	1020787	-0.094404473	-0.093158573	0	33	23	67.45	67.45	2.5	33	22	TRUE	FALSE	TRUE	FALSE
28/06/2004	Unidentified_prey	HH	28	6	2004	NA	64	635416	1016411	-0.108238474	-0.093655448	0	33	23	20.74	98.96	22.8	33	23	NA	NA	NA	NA
01/07/2004	Unidentified_mammal	DT	1	7	2004	NA	99	637978	1020679	-0.116865461	-0.115076887	0	33	23	99.48	99.48	22.9	33	23	NA	NA	NA	NA
12/07/2004	Bradypus_variegatus	HH	12	7	2004	NA	100	638538	1020519	-0.141934685	-0.140861192	0	31	24	9	73.26	2.5	31	23	TRUE	FALSE	TRUE	FALSE
22/07/2004	Choloepus_hoffmanni	HH	22	7	2004	2	101	638582	1019975	-0.163565032	-0.163944603	0	31	23	38.59	51.34	2.5	33	23	TRUE	TRUE	FALSE	TRUE
30/10/2004	Cebus_capucinus	HH	30	10	2004	1	62	631519	1016748	0.110312028	0.085812545	5.1	30.2	22.6	91.65	91.65	17.8	31.4	21.2	FALSE	FALSE	FALSE	FALSE
03/12/2004	Unidentified_sloth	HH	3	12	2004	NA	197	636293	1016427	0.036460518	0.027211357	0	32	22.2	4.57	99.78	0	32.4	21.6	TRUE	NA	NA	NA
13/12/2004	Unidentified_sloth	DP	13	12	2004	2	24	634165	1017227	0.244410186	0.305752466	0	33	22.6	42.46	98.02	0	33	21.6	TRUE	NA	NA	NA
24/12/2004	Unidentified_sloth	MV	24	12	2004	NA	1	634700	1018792	0.383292863	0.310823126	0	33.6	21.2	19.8	91.79	0	33.6	21.2	TRUE	NA	NA	NA
30/12/2004	Iguana_iguana	ET	30	12	2004	NA	2	637311	1019822	0.296164509	0.200586475	0	33	20.4	99.34	99.34	0	33	20.4	FALSE	FALSE	FALSE	FALSE
17/01/2005	Dasypus_novemcinctus	BZ	17	1	2005	NA	200	643809	1019476	-0.02056901	-0.053346211	0	30.6	22	76.81	76.81	5.1	32.2	22	FALSE	TRUE	FALSE	FALSE
31/01/2005	Bradypus_variegatus	AC	31	1	2005	NA	198	634891	1015842	0.034483358	0.052802885	0	33	21.4	95.02	95.02	2.5	33	21.4	TRUE	FALSE	TRUE	FALSE
16/02/2005	Didelphis_marsupialis	AC	16	2	2005	1	199	633455	1017496	0.044554699	0.074086246	0	34	21.4	37.13	95.63	0	34	21.4	FALSE	TRUE	FALSE	FALSE
02/03/2005	Iguana_iguana	AT	2	3	2005	NA	31	634685	1016319	0.003168749	0.068595056	0	33.8	22.2	2.9	99.99	0	33.8	20	FALSE	FALSE	FALSE	FALSE
08/04/2005	Choloepus_hoffmanni	MW	8	4	2005	NA	192	633636	1017233	0.170541797	0.057016031	0	32.6	24.6	4.24	52.92	10.2	34	24.4	TRUE	TRUE	FALSE	TRUE
15/04/2005	Dasyprocta_punctata	MV	15	4	2005	NA	32	634564	1016199	-0.01794609	0.042242153	0	33	26	10.85	62.23	0	34	22.8	FALSE	FALSE	FALSE	FALSE
12/05/2005	Tamandua_mexicana	MV	12	5	2005	2	193	634264	1018630	0.133437595	-0.016347394	10.2	34	25.2	24.89	99.69	10.2	34	24	FALSE	TRUE	FALSE	FALSE
16/05/2005	Nasua_narica	CN	16	5	2005	1	194	634451	1018355	0.10713843	-0.030955455	2.5	31	24.2	60.52	84.86	58.4	31	24.2	FALSE	FALSE	FALSE	FALSE
04/06/2005	Bradypus_variegatus	LY	4	6	2005	1	154	635500	1017000	-0.07420998	-0.08817209	17.8	31	24.6	3.01	99.57	17.8	31.6	23.8	TRUE	FALSE	TRUE	FALSE
06/06/2005	Unidentified_prey	MU	6	6	2005	NA	33	634564	1016199	-0.148730989	-0.104694849	2.5	28.4	23	13.46	93.13	22.8	31	23	NA	NA	NA	NA
10/06/2005	Nasua_narica	CN	10	6	2005	2	196	636140	1017382	-0.086103471	-0.098145991	2.5	30.4	24.8	0.64	98.63	2.5	31	24.8	FALSE	FALSE	FALSE	FALSE
12/07/2005	Alouatta_palliata	MU	12	7	2005	1	34	634506	1016288	-0.238985835	-0.206123555	0	30.2	23.6	95.07	96.75	7.6	31.4	23	FALSE	FALSE	FALSE	FALSE
19/07/2005	Unidentified_mammal	MU	19	7	2005	NA	35	635252	1015252	-0.266250143	-0.229047819	43.2	30.4	24.2	80.52	80.52	45.7	33	22.8	NA	NA	NA	NA
28/07/2005	Unidentified_mammal	MU	28	7	2005	NA	155	638894	1014648	-0.219116156	-0.194092399	0	31.8	25.2	97.79	98.53	10.2	34.6	24	NA	NA	NA	NA
01/08/2005	Bradypus_variegatus	BZ	1	8	2005	NA	26	638926	1013763	-0.181255165	-0.153140559	0	33.4	24.2	51.8	65.76	33	33.4	23.2	TRUE	FALSE	TRUE	FALSE
04/08/2005	Unidentified_prey	KK	4	8	2005	NA	156	639372	1013727	-0.143452809	-0.123085536	0	30.6	23.8	3.12	99.97	20.3	32	23.8	NA	NA	NA	NA
10/08/2005	Nasua_narica	CN	10	8	2005	NA	65	629018	1017017	0.134253289	0.003344286	0	32.2	23.4	84.04	90.65	45.7	32.2	23.4	FALSE	FALSE	FALSE	FALSE
19/08/2005	Unidentified_prey	MU	19	8	2005	NA	36	634854	1015005	0.106114617	0.006090658	0	34.6	22	8.49	86.72	17.7	34.6	22	NA	NA	NA	NA
24/08/2005	Cebus_capucinus	CN	24	8	2005	NA	190	639723	1010495	-0.023812288	-0.00276865	22.9	30.6	23.2	74.55	74.55	22.9	30.6	23.2	FALSE	FALSE	FALSE	FALSE
26/08/2005	Bradypus_variegatus	CN	26	8	2005	1	191	640262	1012048	-0.02112726	0.036146437	0	31	22.2	56.61	74.55	22.9	31	22.2	TRUE	FALSE	TRUE	FALSE
28/08/2005	Nasua_narica	KK	28	8	2005	2	37	634564	1016199	0.064287387	0.067729681	0	28	23	67.87	67.87	0	31	22.2	FALSE	FALSE	FALSE	FALSE
05/09/2005	Choloepus_hoffmanni	BZ	5	9	2005	NA	38	634246	1015720	0.175708689	0.13319687	0	33	23	63.52	99.55	0	33	22.6	TRUE	TRUE	FALSE	TRUE
07/09/2005	Bradypus_variegatus	KK	7	9	2005	NA	27	640630	1010462	0.165641282	0.11966832	0	32.8	23.8	30.81	63.52	20.3	33	23	TRUE	FALSE	TRUE	FALSE
17/09/2005	Didelphis_marsupialis	DT	17	9	2005	NA	28	643021	1013172	0.256043198	0.244681428	30.5	32.8	24	92.05	96.8	30.5	32.8	23	FALSE	TRUE	FALSE	FALSE
20/09/2005	Bradypus_variegatus	CN	20	9	2005	2	29	641701	1009664	0.246147999	0.225083775	2.5	31.6	23	72.52	81.44	10.1	32	23	TRUE	FALSE	TRUE	FALSE
29/10/2005	Bradypus_variegatus	MA	29	10	2005	2	39	640006	1013819	0.221624609	0.260204963	0	29	24	58.81	85.05	58.5	29.4	22.8	TRUE	FALSE	TRUE	FALSE
05/12/2005	Choloepus_hoffmanni	MA	5	12	2005	2	40	641588	1010244	-0.158799388	-0.146206832	0	32.2	21	5.48	97.65	0	33	20.6	TRUE	TRUE	FALSE	TRUE
25/12/2005	Bradypus_variegatus	CN	25	12	2005	2	23	637382	1016267	0.19635496	0.182296803	15.2	30.6	22.4	93.42	94.93	27.9	31.8	21.8	TRUE	FALSE	TRUE	FALSE
12/01/2006	Unidentified_mammal	CN	12	1	2006	NA	42	641423	1012264	0.251449738	0.171020215	0	32.2	21	99.22	99.22	0	32.2	20.2	NA	NA	NA	NA
19/01/2006	Unidentified_prey	BZ	19	1	2006	2	5	633947	1016928	0.307986487	0.152083313	0	32	22	31.7	55.62	5.1	34.2	21.6	NA	NA	NA	NA
23/01/2006	Bradypus_variegatus	BZ	23	1	2006	2	43	641684	1013317	0.070432052	0.13674973	0	33.6	21	29.14	63.24	0	33.6	19.6	TRUE	FALSE	TRUE	FALSE
03/02/2006	Bradypus_variegatus	BZ	3	2	2006	NA	44	641485	1009997	0.254653065	0.112125064	0	32.2	22	37.65	76.59	0	33	22	TRUE	FALSE	TRUE	FALSE
16/02/2006	Unidentified_sloth	AT	16	2	2006	NA	45	638327	1015931	-0.117414002	0.038840541	0	34	22	94.01	94.01	0	34	22	TRUE	NA	NA	NA
27/02/2006	Bradypus_variegatus	CN	27	2	2006	1	157	639436	1013348	-0.009012864	0.021829131	0	31.6	21.2	12.5	24.77	0	33.4	21.2	TRUE	FALSE	TRUE	FALSE
28/02/2006	Bradypus_variegatus	CN	28	2	2006	NA	82	636261	1016179	-0.11084205	0.03122077	0	32.6	23	69.08	69.08	0	33.4	21.2	TRUE	FALSE	TRUE	FALSE
16/03/2006	Bradypus_variegatus	BY	16	3	2006	NA	46	643465	1013243	-0.110965802	-0.07313106	0	33.6	21	4.09	75.4	0	34.6	20.4	TRUE	FALSE	TRUE	FALSE
30/03/2006	Choloepus_hoffmanni	CN	30	3	2006	NA	83	633440	1015489	0.180519976	0.126481064	0	33.8	23	99.98	99.98	12.7	33.8	23	TRUE	TRUE	FALSE	TRUE
18/04/2006	Choloepus_hoffmanni	CN	18	4	2006	1	84	632037	1015933	-0.037903672	-0.087533772	0	33	20	75.53	75.53	0	33.6	20	TRUE	TRUE	FALSE	TRUE
17/07/2006	Tamandua_mexicana	AT	17	7	2006	NA	47	642068	1009522	-0.223736584	-0.159132614	2.5	30	22.6	80.44	80.44	20.3	33	22.4	FALSE	TRUE	FALSE	FALSE
17/07/2006	Parrot	CN	17	7	2006	NA	48	641331	1012876	-0.144072574	-0.135648023	2.5	30	22.6	80.44	80.44	20.3	33	22.4	FALSE	NA	FALSE	FALSE
22/07/2006	Choloepus_hoffmanni	CN	22	7	2006	NA	85	632243	1016068	-0.193247223	-0.133826717	0	31	23.6	30.91	98.02	25.4	33	23	TRUE	TRUE	FALSE	TRUE
31/07/2006	Iguana_iguana	CN	31	7	2006	1	86	631756	1016679	-0.190773051	-0.136178951	0	30.4	22.8	36.32	36.32	15.2	30.4	22.2	FALSE	FALSE	FALSE	FALSE
10/08/2006	Bradypus_variegatus	KK	10	8	2006	1	87	631608	1016937	-0.194526858	-0.144635084	5.1	33.2	22.2	97.63	97.63	40.7	33.2	22.2	TRUE	FALSE	TRUE	FALSE
15/08/2006	Unidentified_mammal	HE	15	8	2006	NA	88	631907	1017169	-0.190035062	-0.149339801	2.5	33.2	24.4	90.35	90.35	7.6	34.2	23	NA	NA	NA	NA
03/09/2006	Choloepus_hoffmanni	CN	3	9	2006	1	89	632578	1016229	-0.199890111	-0.172249424	17.8	31	22.6	14.34	45.89	22.9	31	22.4	TRUE	TRUE	FALSE	TRUE
27/10/2006	Unidentified_sloth	HE	27	10	2006	NA	118	631460	1016985	0.268804159	0.24757023	27.9	31.6	23	98.23	98.23	38.1	32	21.6	TRUE	NA	NA	NA
29/10/2006	Alouatta_palliata	HE	29	10	2006	NA	60	635624	1016753	0.198089818	0.195527418	5.1	29	24.2	95.23	98.23	40.6	31.6	23	FALSE	FALSE	FALSE	FALSE
23/11/2006	Nasua_narica	CN	23	11	2006	NA	68	637077	1012863	0.08930076	0.175025212	2.5	28	24	44.56	44.56	142.2	28	22.2	FALSE	FALSE	FALSE	FALSE
04/12/2006	Bradypus_variegatus	CN	4	12	2006	NA	119	631863	1018467	0.185539519	0.158256927	0	31	24	54.14	80.62	0	32	23.8	TRUE	FALSE	TRUE	FALSE
07/12/2006	Tayassu_tajacu	HE	7	12	2006	NA	49	637713	1016030	-0.137599622	0.120822445	0	32.8	21	99.97	99.97	0	32.8	21	FALSE	FALSE	FALSE	FALSE
18/12/2006	Unidentified_sloth	HE	18	12	2006	1	69	635579	1015167	0.033692724	0.060585776	0	32	22	2.89	76.09	0	32.2	22	TRUE	NA	NA	NA
21/12/2006	Bradypus_variegatus	HE	21	12	2006	1	120	632143	1019836	0.075610867	0.109508829	0	32	22.4	0.02	98.09	0	32.4	21.2	TRUE	FALSE	TRUE	FALSE
22/12/2006	Bradypus_variegatus	HE	22	12	2006	1	67	634089	1019020	0.290450071	0.096644888	5.1	31.2	22.2	15.63	98.09	5.1	32.4	21.4	TRUE	FALSE	TRUE	FALSE
12/01/2007	Bradypus_variegatus	HE	12	1	2007	NA	70	636894	1015234	0.041542976	0.157568854	0	32.8	24	99.81	99.81	0	32.8	21.4	TRUE	FALSE	TRUE	FALSE
25/01/2007	Bradypus_variegatus	KD	25	1	2007	1	122	629859	1018737	0.036278989	0.125865478	0	34.2	21.8	65.9	65.9	0	34.2	21.8	TRUE	FALSE	TRUE	FALSE
26/01/2007	Nasua_narica	DK	26	1	2007	NA	71	636890	1014650	0.071527821	0.16408436	0	33.2	21.8	90.87	90.87	0	34.2	21.8	FALSE	FALSE	FALSE	FALSE
27/01/2007	Bradypus_variegatus	GD	27	1	2007	NA	123	629896	1018759	0.038424155	0.124886119	0	32.4	20.8	52.34	90.87	0	34.2	20.8	TRUE	FALSE	TRUE	FALSE
28/01/2007	Choloepus_hoffmanni	KD	28	1	2007	1	90	632402	1015915	0.186889121	0.128617472	0	32	20.6	56.6	90.87	0	33.2	20.6	TRUE	TRUE	FALSE	TRUE
29/01/2007	Cebus_capucinus	CP	29	1	2007	NA	106	634314	1016055	0.275509898	0.150482592	0	33	22.2	23.13	56.6	0	33	20.6	FALSE	FALSE	FALSE	FALSE
04/02/2007	Choloepus_hoffmanni	GD	4	2	2007	NA	124	631119	1019846	0.079708973	0.120672635	0	33.6	20	5.59	58.37	0	34.4	20	TRUE	TRUE	FALSE	TRUE
19/02/2007	Bradypus_variegatus	KD	19	2	2007	NA	107	634526	1017550	0.219102123	0.131148488	2	33.2	20.4	0.2	80.52	2	33.2	20	TRUE	FALSE	TRUE	FALSE
20/02/2007	Choloepus_hoffmanni	GB	20	2	2007	1	125	633015	1019622	0.224619505	0.108129929	0	33.2	23.6	52.39	52.39	2	33.2	20	TRUE	TRUE	FALSE	TRUE
23/02/2007	Bradypus_variegatus	KC	23	2	2007	1	126	631338	1018259	-0.035171934	0.109694479	0	34.2	22	3.62	63.81	0	34.8	21	TRUE	FALSE	TRUE	FALSE
03/03/2007	Choloepus_hoffmanni	GD	3	3	2007	NA	108	634561	1017422	0.198649353	0.126837788	0	35	22.2	11.01	34.48	0	35	22.2	TRUE	TRUE	FALSE	TRUE
07/03/2007	Nasua_narica	KD	7	3	2007	NA	91	631912	1012343	0.224962603	0.198615862	0	34.2	24.6	1.56	94.76	0	34.2	24.2	FALSE	FALSE	FALSE	FALSE
08/03/2007	Iguana_iguana	KD	8	3	2007	1	72	637461	1014223	0.237585397	0.188860118	0	32.8	23.2	93.99	93.99	0	34.2	23.2	FALSE	FALSE	FALSE	FALSE
09/03/2007	Bradypus_variegatus	GD	9	3	2007	NA	127	629419	1020235	0.092926697	0.066318527	0	32	22.6	10.59	93.99	0	34.2	22.6	TRUE	FALSE	TRUE	FALSE
14/03/2007	Bradypus_variegatus	KD	14	3	2007	NA	128	629259	1019819	0.087499137	0.057253826	0	34.6	23.6	64.32	64.32	0	34.6	23.2	TRUE	FALSE	TRUE	FALSE
17/03/2007	Nasua_narica	HE	17	3	2007	1	129	629906	1018953	0.060483032	0.068599949	0	34	23	77.43	91.64	0	34.4	22.2	FALSE	FALSE	FALSE	FALSE
23/03/2007	Bradypus_variegatus	KC	23	3	2007	NA	130	630696	1019239	-0.042001634	0.049712346	0	34.2	22.4	80.33	80.33	0	35	22.2	TRUE	FALSE	TRUE	FALSE
25/03/2007	Procyon_cancrivorus	KD	25	3	2007	NA	73	638384	1013503	0.187085451	0.139608791	0	34.8	22.6	20.03	98.68	0	34.8	22	FALSE	TRUE	FALSE	FALSE
01/04/2007	Choloepus_hoffmanni	KC	1	4	2007	NA	131	631222	1019720	-0.027175978	0.02319163	0	36.6	23.4	31.91	80.95	0	36.6	21.6	TRUE	TRUE	FALSE	TRUE
19/04/2007	Bradypus_variegatus	KD	19	4	2007	NA	109	635801	1016573	-0.073543269	0.023738389	0	33	21.2	10.91	50.55	0	33.6	21.2	TRUE	FALSE	TRUE	FALSE
19/04/2007	Choloepus_hoffmanni	KD	19	4	2007	NA	57	640208	1010421	0.072575907	0.03661895	0	33	21.2	10.91	50.55	0	33.6	21.2	TRUE	TRUE	FALSE	TRUE
13/05/2007	Coragpys_atratus	KC	13	5	2007	NA	30	636684	1019603	-0.071148848	-0.09166972	16	29.8	23	59.19	99.09	23	33.4	23	FALSE	FALSE	FALSE	FALSE
28/05/2007	Bradypus_variegatus	HE	28	5	2007	NA	77	635988	1012564	-0.068900107	-0.06792536	2	30.4	23.6	7.1	48.4	2	31	23.4	TRUE	FALSE	TRUE	FALSE
29/05/2007	Alouatta_palliata	GD	29	5	2007	1	74	638210	1013261	-0.051669789	-0.077257451	0	30	23.2	82.91	82.91	2	31	23.2	FALSE	FALSE	FALSE	FALSE
08/06/2007	Unidentified_sloth	KD	8	6	2007	2	78	636159	1011610	-0.095200569	-0.102468035	1	28.4	23	17.48	99.68	2	31	23	TRUE	NA	NA	NA
12/06/2007	Tamandua_mexicana	KD	12	6	2007	NA	79	635976	1011522	-0.108320849	-0.115490358	2	32.2	24	79.27	79.27	3	32.2	23.2	FALSE	TRUE	FALSE	FALSE
15/06/2007	Unidentified_prey	KD	15	6	2007	NA	50	642020	1010057	-0.196888869	-0.177108133	4	29.6	25	47.6	99.99	12	31	24	NA	NA	NA	NA
22/06/2007	Bradypus_variegatus	KD	22	6	2007	1	80	636212	1010949	-0.127553276	-0.151442452	0	30.4	24.4	10.63	58.87	81	31.6	23	TRUE	FALSE	TRUE	FALSE
06/07/2007	Dasypus_novemcinctus	GD	6	7	2007	NA	92	632115	1017718	-0.199299453	-0.206610301	0	32	24	12.5	12.5	1	35	24	FALSE	TRUE	FALSE	FALSE
14/07/2007	Tamandua_mexicana	KD	14	7	2007	1	81	635095	1013186	-0.237472513	-0.214648174	2	29.6	24	74.53	83.99	3	31	23.8	FALSE	TRUE	FALSE	FALSE
31/07/2007	Bradypus_variegatus	CU	31	7	2007	NA	161	632904	1018027	-0.151430988	-0.160280695	12	32.4	22.4	1.16	99.88	66	32.4	22.4	TRUE	FALSE	TRUE	FALSE
02/08/2007	Tamandua_mexicana	KC	2	8	2007	NA	162	633984	1017148	-0.158883179	-0.146748964	3	31.8	23.2	80.48	80.48	16	32.8	22.4	FALSE	TRUE	FALSE	FALSE
06/08/2007	Tamandua_mexicana	CH	6	8	2007	NA	163	634267	1017204	-0.157618812	-0.131747361	39	30	23.8	33.88	88.34	44	31	23.8	FALSE	TRUE	FALSE	FALSE
12/08/2007	Nasua_narica	HC	12	8	2007	1	164	634016	1016950	-0.120543636	-0.107335468	4	30.4	24	16.98	98.13	6	30.4	22.8	FALSE	FALSE	FALSE	FALSE
15/08/2007	Bradypus_variegatus	GD	15	8	2007	NA	110	629943	1018155	-0.102952091	-0.10949108	19	30.6	23.2	77.57	93.6	50	30.6	23	TRUE	FALSE	TRUE	FALSE
19/08/2007	Unidentified_prey	HC	19	8	2007	NA	75	639342	1013795	-0.016017723	-0.042666299	0	29.2	23.8	91.82	96.93	0	29.2	22.8	NA	NA	NA	NA
13/10/2007	Tamandua_mexicana	HC	13	10	2007	NA	76	638519	1012692	0.008653184	0.004249	5	30	24	91.79	95.5	6	30	24	FALSE	TRUE	FALSE	FALSE
29/10/2007	Choloepus_hoffmanni	CP	29	10	2007	NA	19	633987	1018240	0.250014881	0.231422153	19	29.2	22.6	62.71	72.43	49	29.2	22.6	TRUE	TRUE	FALSE	TRUE
30/10/2007	Unidentified_sloth	HC	30	10	2007	NA	20	633448	1016995	0.105403962	0.244099769	29	29	22.8	4.63	62.71	49	29.2	22.6	TRUE	NA	NA	NA
07/11/2007	Unidentified_prey	HE	7	11	2007	NA	51	637207	1012969	0.168543244	0.149578028	1	31	22.6	75.41	75.41	45	31	22.6	NA	NA	NA	NA
01/12/2007	Choloepus_hoffmanni	HC	1	12	2007	1	52	636232	1014558	0.082092105	-0.019921364	0	32.6	22	26.91	82.36	0	32.6	22	TRUE	TRUE	FALSE	TRUE
04/12/2007	Unidentified_prey	KD	4	12	2007	NA	6	629498	1019733	0.174613	0.174617743	4	30	21.8	0.47	99.36	11	31.4	21.8	NA	NA	NA	NA
11/12/2007	Unidentified_sloth	LA	11	12	2007	NA	133	632753	1020680	0.369311076	0.254155775	0	31.4	21.8	86.15	97.06	0	32	21.8	TRUE	NA	NA	NA
16/12/2007	Alouatta_palliata	LA	16	12	2007	NA	7	630095	1019364	0.352506141	0.273154001	23	31	23.2	73.21	73.21	32	31	22	FALSE	FALSE	FALSE	FALSE
21/01/2009	Cebus_capucinus	LA	21	1	2009	NA	17	634304	1010419	0.017655089	0.098424692	1	32.4	18.2	39.98	97.8	3	34.2	17.4	FALSE	FALSE	FALSE	FALSE
		LA
		KC
		GD
		GD
		BN
		BN
		BN
		CP
		CP
		BM
		KD
		BM
		KD
		LB
		CP
		KC
		LB
		BM
		KD
		HE
		LB
		KC
		BM
		KC
		LB
		BM
		KC
		KC
		BN
		CP
		LB
		KD
		KD
		CP
		LB
		KD
		KC
		KD
		LB
		BM
		KD
		KD
		KD
		KD
		KD
		LT
		CP
		BM
		BM
		BM
		KR
		KD
		BM
		LT
		KD
		KD
		LT
		LB
		KC
		LT
		LT
		LT
		KD
		LT
		KD
		LT
		KR
		LT
		BM
		KD
		BM
		BM
		KD
		LT
		KR
		KD
		KD
